# Supplementary material for: The Potency of Essential Oils in Combating Stored-Product Pests: From Nature to Nemesis
Source: Plants (Basel). 2025 Jan 11;14(2):192. doi: 10.3390/plants14020192 (PMC11768866; doi:10.3390/plants14020192)
Supplement: Supplementary file 1 [file plants-14-00192-s001.zip]

Archive with 1 entries (1 files):
- plants-3346439-supplementary.pdf
